# Supplementary material for: Detrimental proarrhythmogenic interaction of Ca2+/calmodulin-dependent protein kinase II and NaV1.8 in heart failure
Source: Nat Commun. 2021 Nov 15;12:6586. doi: 10.1038/s41467-021-26690-1 (PMC8593192; doi:10.1038/s41467-021-26690-1)
Supplement: Supplementary file 4 — Source Data [file 41467_2021_26690_MOESM4_ESM.xlsx]

## Sheet: Fig 2b
	Wild-Type	Untreated	A-803467	PF-01247324
	-38.5625	-109.857	-66.6501	-80.2409
	-6.33971	-91.064	-54.2939	-47.1743
	-12.847	-93.8729	-52.1592	-85.6053
	-58.0664	-119.684	-45.5602	-39.2044
	-53.8093	-107.073	-64.3902	-45.7959
	-20.8893	-57.075	-59.4447	-57.075
	-38.2704	-102.061	-76.9245	-72.1265
	-47.552	-103.514	-66.9888	-52.347
	-60.497	-90.664	-81.876	-79.3267
	-45.3264	-144.388	-84.1348	-41.8678
		-103.514	-69.7775	-68.2324
		-148.732	-62.1245	-55.5399
		-61.9652
		-127.506
		-53.1324

## Sheet: Fig 2d
	Untreated	AIP	PF-01247324	AIP+PF-01247324
	-124.531	-61.8143	-39.4642	-24.474
	-124.857	-60.0682	-45.5341	-49.9928
	-133.323	-72.4099	-38.4357	-18.5524
	-97.0597	-46.2685	-42.6939	-42.4389
	-96.9818	-27.1233	-78.0293	-53.8372
	-115.131	-29.0415	-68.6766	-47.27
	-110.975	-34.4224	-26.53	-52.4389
	-83.4796	-22.3164	-59.6938	-54.3635
	-74.7688		-78.0293	-14.4741
	-94.7625		-91.2125
	-88.3546
	-54.7986
	-56.2504
	-56.2504

## Sheet: Fig 2f
	Control+ISO	Controll+ISO+PF01247324	KO+ISO	KO+ISO+PF-01247324
	-32.7085	-32.2216	-21.0998	-26.5
	-257.936	-64.8424	-19.4606	-29.717
	-88.8	-39.9219	-31.9963	-24.3696
	-226.249	-37.9281	-25.8227	-45.8094
	-131.659		-8.75958	-30.0131
	-29.8377		-122.1	-28.9934
	-130.655		-36.4071	-23.5648
	-100.852		-13.6574	-39.6497
	-96.3571		-28.8217	-39.6497
	-180.304		-10.8246	-31.6127
	-64.8974		-29.5469	-33.2589
	-111.72			-36.676
	-58.2568
	-79.7446
	-125.78
	-136.853
	-121.689
	-59.004
	-89.5925

## Sheet: Fig 3b
	WT Untreated	WT PF-01247324	WT A-803467	CaMKIIδC+/T untreated	CaMKIIδC+/T PF-01247324	CaMKIIδC+/T A-803467
	0	0	1.26914	3.40716	0	0.799521
	0	0	0	2.41438	0.381815	0
	0	0	0	1.54233	0	0
	0	0.386395	0	0.424234	0	0.415567
	0	0	0	0	0	1.15495
	0	0	0	0	0.757395	1.53264
	0	0	0	4.24516	0	0
	0	0	0	0	1.26284	1.27069
	0	0	0.407726	3.36759	0	0
	0	0	0.409695	4.99705	0.382613	0.395984
	0.370155	0	0.403704	3.8052	1.17829	3.069
	0	0	0.765394	1.93692	0	1.16631
	0	0	0	0	0.372015	0.372015
	0	0	0	0	0	0
	0	0	0.401931	0	0	0
	0.402769	0	1.69756	0	0	0
	0.379069	0	0	0.426679	0	0
	1.1206	0.376199	0	0.777888	0	0
	0	3.50245	0	0.398752	0	0
	0	0	0	0.789182	0.378162	0.378162
	1.20747	0	0	0	0.386868	0.386868
	0.780419	0.86417	0.783759	0.40955	0	0
	0.390209	0	0.395488	0.802657	0	0
	0.387083	0	0	1.69404	0	0
	0	0	0.412904	0.787931	0.395354	0.395354
	0	0	0	0	0.408204	0.408204
	0	0	0	0	0.382319	0.382319
	0	0.375915	0	0	1.2755	1.2755
	0	0	0.366953	1.20412	0.409261	0.409261
	1.60717	1.55317	0.766068	0	2.77189	2.77189
	0.399393	1.18498	0.376974	0	0	0
	0	0.385881	0	0	1.55752	3.18127
	0	0	0	0.778497	0	1.63801
	0	0	0	0.42382	0	0.777888
	0	0	0	0.412855	0	0.791607
	0	0	0.779719	0.422379	0	1.66685
	0	0.834725	0.41522	1.23856	0.822392	3.27293
	0	0	0	0	0.449214	0.830738
	0	0.813639	0.834525	2.37969	1.70693	0
	1.14306	1.22894	0.832826	0.786239	0.430961	0
	1.66307	0	0	0	0.389205	0.380937
	0			0.828759	0.369526	0
	1.92279			0.41217	0	0
	0.397568			3.8102	0	0
	0.409309			3.89249	0.806191	0
	0			2.58673	0.40806	0
	0			1.22865	0	0
	0			0.408924	0	1.21111
	0.418719			1.1491	0.832428	0.38838
	0			0.82955	0	0
	0.752562			1.66645	0.388293	0
	0.758551			1.58016	0.395803	0.7945
	0			0.424079	0	0
	0.762375			0.424544	0.382109	0
	0			0	1.84783	0.401606
	0.392233			0.825808	0	0
	0			0.372015	0.819099	0
	0			0	1.46042	1.18647
				0.393297	2.81645	0
				0.389118	0	0
				0.417162	0.411244	0.409646
				0	5.64596	0.411731
				0.819003	0.876251	1.25389
				0.420185	0	3.8077
				2.68006	1.65103	1.19598
				0	0	0
				0	0	0
				0	0	0.820645
				2.73515	0	0
				0	1.59574	0
				2.17578	0	1.9469
				0.387212	0	0.788377
				0.370352	0.408492	0.384007
				0	3.14958	0
				1.21492	0.825808	0.382739
				9.7664	0	0
				0.410033	0	0.735613
				0	0	0.365719
				0.372493	0	0
				0	0.402396	0.407439
				0	1.84371	0
				0	2.24048	1.94385
				0	0.385582	0.408732
				0.414281	1.26193	0.408972
				0.812689	0.752155	0
				0	0.384516	0
				3.41013	0	1.1286
				1.94385	0	1.53079
				0	1.55526	1.18768
				0.390823	1.59318	1.16709
				3.42131	0	1.51265
				2.71563	0.818425	0.695743
				0.818714	0.401653	0
				0	0	0.347872
				1.61914	0.397159	0.403657
				2.63027	0	0
				0	0	1.1827
				0.414231	0	0
				0.39734	0	0
				1.57337	0	0
				0.776326	0	0
				1.12422	0
				0.812215	0
				0.38052	0
				2.74966	0
				0
				0
				1.58411
				0
				0
				0.401328
				0
				0
				0.926669
				2.47566
				0
				3.19625
				0
				2.47039
				0
				1.95192
				0.787753

## Sheet: Fig 3d
	Untreated	AIP	PF-01247324	AIP+PF-02147324
	0	0	0	1.39149
	0	0	0.347872	0
	2.08723	0	0	0.695743
	1.70442	0.417112	0	0
	0	0.695743	0.803213	0
	0	0	0	0
	0.87372	0	0	0.787396
	0.454853	0	0	0
	0.347872	0	0	0
	0	0	0.778933	0
	1.04361	0.437025	2.7281	0
	1.39149	0.774597	1.04361	0
	0.413739	0	0	0
	1.60754	1.04361	0	0.347872
	0.760541	0	0	0.347872
	0.396751	0	0	0.347872
	0	0	1.73936	0.347872
	2.03481	0.347872	0	0.695743
	0.347872	1.39149	0	1.73936
	0.793865	0	0	0
	0	1.04361	0	0.347872
	0	0.695743	0.4083	0
	1.04361	1.04361	0.730286	1.04361
	0.403002	2.08723	0	0.347872
	0.347872	0	0	0.347872
	6.10466	0	0.367496	0
	1.90489	0	0	0.347872
	2.05793	1.04361	0	0.695743
	0	0.347872	0	0
	0	0	0	0.347872
	0	0	0	0
	0	0	0	0
	0	0	0	0.808816
	0	0	0	0
	0	0.757725	0	0
	0.347872	0	1.12677	0.347872
	0.347872	0.347872	0	0
	0	1.04361	2.70507	0
	0	0	0	0
	1.04361	1.39149	0	0.731437
	0.347872	0	2.27367	0
	0	1.04361	0	0
	0	0	0	0
	0	0	0	0
	4.52233	0	0.695743	0
	0	0	0	0
	0.695743	0	2.78297	0
	2.34541	0	0	0
	0	0.347872	0.695743	0
	0	0.347872	0.759711	0
	0.470351	0	0	0
	1.73936	0	0.347872	0
	0.347872	2.4351	0.347872	0.387514
	1.73936	0	0	0
	1.09085	1.05961	2.08723	0
	1.09199	0	0.695743	1.45996
	0.365143	0	2.78297	0
	0.743554	1.14775	0	0.770224
	0	2.17665	0	0
	0	0		0.371578
	0	1.54164		0
	1.8904	0		0
	0	0		0
	0	2.01221		0
	0	0.362744		0
	0	0		0
	0	0		0.39056
	0.409309	0.395358		0.751992
	0	0		0
	0	0		0.410081
	3.09259	0		0
	0	0.377178		0.368079
	0	0		0.778497
	0	0		3.73213
	0	2.20894		0
	0	0.450611		0
	0	0		0
	0	0		0
	0	0		0
	8.03584	0		0.347872
	0.825122	0		0
	0.419274	0		0.347872
	0	0		1.34141
	5.46452	0		0.361575
	5.17192	0		0
	0.726245	0.365872		0.731437
	0	0		0
	0	0		0
	2.21457	0		0
	0.393253	1.85948
	0	0.378986
	0	0
	0.75118	0.730362
	0	0.728374
	2.10602	0
	0	0
	3.02892	0
	0	0
	0	0.391395
	1.88039	0.361613
	0	0
	0.820065	0
	0	0.717631
	0	0
	0.404878	0
	2.35048
	0
	4.17446
	1.31504
	2.84641
	0
	0.695743
	0
	1.08778
	0
	3.2687
	2.87289
	1.10658
	0.724506
	1.09256
	2.27466
	0.787129
	4.10226

## Sheet: Fig 3f
	Untreated 1 Hz	PF-01247324 1 Hz	Untreated 2 Hz	PF-01247324 2 Hz	Untreated 4 Hz	PF-01247324 4 Hz
	0.28	0.098	0.356	0.064	0.327	0.178
	0.229	0.152	0.206	0.15	0.201	0.254
	0.198	0.22	0.219	0.324	0.296	0.568
	0.1	0.377	0.156	0.505	0.294	0.723
	0.206	0.117	0.237	0.176	0.233	0.409
	0.133	0.292	0.195	0.328	0.167	0.593
	0.13	0.212	0.222	0.206	0.278	0.334
	0.279	0.243	0.365	0.311	0.608	0.363
	0.297	0.128	0.234	0.172	0.28	0.242
	0.234	0.069	0.405	0.098	0.479	0.146
		0.117		0.101		0.068
		0.129		0.113		0.135
		0.293		0.134		0.117

## Sheet: Fig 3g
	Untreated 1 Hz	PF-01247324 1 Hz	Untreated 2 Hz	PF-01247324 2 Hz	Untreated 4 Hz	PF-01247324 4 Hz
	0.677	0.647	0.359	0.333	0.169	0.145
	0.656	0.621	0.356	0.34	0.156	0.152
	0.548	0.663	0.369	0.36	0.139	0.149
	0.795	0.584	0.328	0.311	0.148	0.151
	0.484	0.741	0.281	0.35	0.157	0.164
	0.527	0.552	0.283	0.315	0.147	0.152
	0.347	0.682	0.284	0.348	0.13	0.163
	0.596	0.669	0.275	0.342	0.14	0.132
		0.716		0.357		0.117
		0.713		0.324		0.174
		0.467		0.346		0.125

## Sheet: Fig 3i
	Untreated 1 Hz	PF-01247324 1 Hz	Untreated 2 Hz	PF-01247324 2 Hz	Untreated 4 Hz	PF-01247324 4 Hz
	0.369	0.367	0.425	0.39	0.534	0.484
	0.463	0.297	0.47	0.334	0.546	0.406
	0.337	0.394	0.39	0.442	0.474	0.579
	0.291	0.435	0.341	0.486	0.454	0.609
	0.381	0.422	0.405	0.468	0.491	0.592
	0.374	0.41	0.432	0.485	0.483	0.539
	0.265	0.383	0.297	0.424	0.329	0.523
	0.293	0.538	0.353	0.577	0.424	0.643
	0.379	0.289	0.406	0.336	0.491	0.435
	0.466	0.34	0.487	0.409	0.564	0.527
		0.324		0.586		0.653
		0.356		0.425		0.481
		0.379		0.335		0.481

## Sheet: Fig 3j
	Untreated	PF-01247324
	0.152	0.181
	0.562	0.318
	0.336	0.768
	0.382	0.852
	0.305	0.397
	0.454	0.831
	0.368	0.351
		0.373
		0.238
		0.189
		0.136

## Sheet: Fig 3k
	Untreated	PF-01247324
	1.50127	1.32704
	3.06297	2.41753
	1.31885	1.95282
	2.52153	2.58593
	1.86494	1.09654
	4.43582	2.97793
	2.26186	1.96793
		3.17738
		1.66377
		0.8397
		2.07124

[truncated: 39 more sheets: Fig 4a, Fig 4c, Fig 4e, Fig 4g, Fig 4h, Fig 5b, Fig 5d, Fig 5f, Fig 5h, Fig 5i, Fig 6b, Fig 6c, Fig 6d, Supplementary Fig 1, Supplementary Fig 2, Supplementary Fig 3b, Supplementary Fig 4a, Supplementary Fig 4b, Supplementary Fig 4c, Supplementary Fig 4d …]
